# Supplementary material for: Catalyst-Controlled Selectivity Switch in Three-Component Reaction: An NHC-Catalyzed Strategy for the Synthesis of δ-Lactone-Fused Spirobenzofuran-3-ones
Source: Molecules. 2022 Sep 13;27(18):5952. doi: 10.3390/molecules27185952 (PMC9503435; doi:10.3390/molecules27185952)
Supplement: Supplementary file 1 [file molecules-27-05952-s001.zip]

Archive with 1 entries (1 files):
- molecules-1903145-supplementary.pdf
